# Supplementary material for: Transmission and Persistence of Infant Gut-Associated Bifidobacteria
Source: Microorganisms. 2024 Apr 27;12(5):879. doi: 10.3390/microorganisms12050879 (PMC11124121; doi:10.3390/microorganisms12050879)
Supplement: Supplementary file 1 [file microorganisms-12-00879-s001.zip]

Archive with 2 entries (2 files):
- Supplementary-Table S1.pdf
- Supplementary-text.pdf
